# Supplementary material for: Post-translational regulation enables robust p53 regulation
Source: BMC Syst Biol. 2013 Aug 30;7:83. doi: 10.1186/1752-0509-7-83 (PMC3844394; doi:10.1186/1752-0509-7-83)
Supplement: Additional file 2 — p53 data. [file 1752-0509-7-83-S2.txt]

  6.7640000e+000

  6.3840000e+000

  6.7270000e+000

  6.4820000e+000

  6.9370000e+000

  8.2350000e+000

  8.2440000e+000

  8.7160000e+000

  1.1850000e+001

  1.2183000e+001

  1.2768000e+001

  1.9542000e+001

  1.9613000e+001

  1.9576000e+001

  2.5141000e+001

  2.4591000e+001

  2.3187000e+001

  2.4580000e+001

  2.4578000e+001

  2.4543000e+001

  2.3806000e+001

  2.4566000e+001

  2.2771000e+001

  1.6872000e+001

  1.6866000e+001

  1.6932000e+001

  1.3336000e+001

  1.2366000e+001

  1.1351000e+001

  8.2740000e+000

  9.2240000e+000

  8.3360000e+000

  8.6540000e+000

  8.1840000e+000

  8.6530000e+000

  8.6610000e+000

  8.6510000e+000

  8.7130000e+000

  7.3920000e+000

  8.3930000e+000

  8.4720000e+000

  9.2770000e+000

  9.2620000e+000

  9.2400000e+000

  9.9630000e+000

  1.0123000e+001

  9.9050000e+000

  9.8160000e+000

  9.6960000e+000

  9.8340000e+000

  1.2312000e+001

  1.2922000e+001

  1.3320000e+001

  1.4171000e+001

  1.4135000e+001

  1.4143000e+001

  1.5386000e+001

  1.6346000e+001

  1.5464000e+001

  1.7286000e+001

  1.7291000e+001

  1.7309000e+001

  1.8395000e+001

  1.8893000e+001

  1.8472000e+001

  1.8272000e+001

  1.8772000e+001

  1.8383000e+001

  1.6681000e+001

  1.6677000e+001

  1.6702000e+001

  1.1543000e+001

  1.0579000e+001

  1.0594000e+001

  9.2020000e+000

  9.5020000e+000

  9.2460000e+000

  8.2460000e+000

  8.1410000e+000

  8.2760000e+000

  7.8840000e+000

  7.4240000e+000

  7.8700000e+000

  7.5970000e+000

  7.7930000e+000

  7.4330000e+000

  8.1280000e+000

  8.5540000e+000

  8.1570000e+000

  6.9770000e+000

  7.1000000e+000

  7.2160000e+000

  8.1820000e+000

  8.3820000e+000

  8.2150000e+000

  8.5370000e+000

  8.5260000e+000

  8.9250000e+000

  1.1111000e+001

  1.1341000e+001

  1.1101000e+001

  1.3288000e+001

  1.3367000e+001

  1.3408000e+001

  1.4115000e+001

  1.4565000e+001

  1.4118000e+001

  1.6106000e+001

  1.7236000e+001

  1.6182000e+001

  1.5162000e+001

  1.5532000e+001

  1.5202000e+001

  1.7121000e+001

  1.9102000e+001

  1.8110000e+001

  1.6511000e+001

  1.6113000e+001

  1.6573000e+001

  1.2665000e+001

  1.1685000e+001

  1.1716000e+001

  9.2480000e+000

  8.8880000e+000

  8.9610000e+000

  7.3690000e+000

  7.3540000e+000

  7.3560000e+000

  6.6820000e+000

  6.5820000e+000

  6.5870000e+000

  5.5550000e+000

  5.5490000e+000

  5.7740000e+000

  6.6360000e+000

  6.5360000e+000

  6.5330000e+000

  6.2310000e+000

  6.4810000e+000

  6.4460000e+000

  6.2400000e+000

  6.2350000e+000

  6.2790000e+000

  5.4700000e+000

  5.4350000e+000

  5.5020000e+000

  6.7540000e+000

  6.6750000e+000

  6.7210000e+000

  7.5680000e+000

  7.5630000e+000

  7.6500000e+000

  8.3540000e+000

  8.5540000e+000

  8.6750000e+000

  9.3100000e+000

  9.3100000e+000

  9.4590000e+000

  1.1270000e+001

  1.1137000e+001

  1.1346000e+001

  1.2339000e+001

  1.2327000e+001

  1.2311000e+001

  1.2029000e+001

  1.2019000e+001

  1.2039000e+001

  1.3710000e+001

  1.3821000e+001

  1.3540000e+001

  1.4169000e+001

  1.4249000e+001

  1.4190000e+001

  1.2543000e+001

  1.2963000e+001

  1.2590000e+001

  9.7120000e+000

  8.5420000e+000

  9.7190000e+000

  7.5830000e+000

  7.5680000e+000

  7.5270000e+000

  6.5460000e+000

  6.2460000e+000

  6.2640000e+000

  5.9260000e+000

  5.4670000e+000

  5.9160000e+000

  5.4670000e+000

  5.9560000e+000

  5.9770000e+000

  5.6910000e+000

  5.4510000e+000

  5.8180000e+000

  6.4960000e+000

  6.7460000e+000

  6.6010000e+000

  7.4440000e+000

  7.3410000e+000

  7.4780000e+000

  8.1350000e+000

  8.0350000e+000

  8.1970000e+000

  7.4830000e+000

  7.4320000e+000

  7.6330000e+000

  7.1710000e+000

  7.1540000e+000

  7.1890000e+000

  7.4310000e+000

  7.6410000e+000

  7.5320000e+000

  7.4450000e+000

  7.2350000e+000

  7.5240000e+000

  7.9220000e+000

  8.1030000e+000

  8.1920000e+000

  9.1750000e+000

  9.1890000e+000

  9.2930000e+000

  9.9290000e+000

  9.8990000e+000

  9.5720000e+000

  1.0515000e+001

  1.0938000e+001

  1.0574000e+001

  1.1170000e+001

  1.1204000e+001

  1.1271000e+001

  1.3650000e+001

  1.3583000e+001

  1.3759000e+001

  1.4867000e+001

  1.4792000e+001

  1.4809000e+001

  1.4803000e+001

  1.4806000e+001

  1.4886000e+001

  1.5130000e+001

  1.5102000e+001

  1.5258000e+001

  1.6666000e+001

  1.6387200e+001

  1.7816000e+001

  1.8694000e+001

  1.6668000e+001

  1.9713000e+001

  1.9100000e+001

  1.8103000e+001

  2.0938000e+001

  2.1703000e+001

  2.2665000e+001

  2.1678000e+001

  1.8738000e+001

  1.5643000e+001

  1.6710000e+001

  1.4977000e+001

  1.4906000e+001

  1.4971000e+001

  1.3428000e+001

  1.3373000e+001

  1.3373000e+001

  1.2460000e+001

  1.2252000e+001

  1.1284000e+001

  1.2211000e+001

  1.2284000e+001

  1.1194000e+001

  1.1197000e+001

  1.1123000e+001
